# Supplementary material for: Neutralizing antibodies for orthobunyaviruses in Pantanal, Brazil
Source: PLoS Negl Trop Dis. 2017 Nov 1;11(11):e0006014. doi: 10.1371/journal.pntd.0006014 (PMC5665413; doi:10.1371/journal.pntd.0006014)
Supplement: S1 Data — (XLSX) [file pntd.0006014.s001.xlsx]

## Sheet: Plan1
NM	SPECIES	RESULT	OROV	MAGV	XINV	MARV	MURV	APEUV	ITQV	ORIV	TUCV	GROV	GMAV	CARV	NEPUV	CATUV
28	Sheep	APEUV	<10	<10	<10	<10	<10	10	<10	<10	<10	<10	<10	<10	<10	<10
152	Sheep	APEUV	<10	<10	<10	<10	<10	10	<10	<10	<10	<10	<10	<10	<10	<10
195	Sheep	APEUV	<10	<10	<10	<10	<10	20	<10	<10	<10	<10	<10	<10	<10	<10
225	Sheep	GROV	<10	<10	<10	<10	<10	<10	<10	<10	<10	20	<10	<10	<10	<10
967	Horse	H	<10	80	≥10	<10	<10	<10	<10	<10	<10	<10	<10	<10	10	<10
729	Donkey	H	<10	80	≥10	<10	<10	<10	<10	<10	<10	<10	<10	<10	10	<10
103	Sheep	H	<10	80	20	<10	<10	<10	<10	<10	<10	<10	40	<10	10	<10
701	Horse	H	<10	160	≥10	<10	<10	<10	<10	<10	<10	<10	<10	<10	10	<10
943	Horse	H	<10	10	≥10	<10	<10	<10	<10	<10	<10	<10	<10	<10	<10	<10
976	Horse	H	<10	10	≥10	<10	<10	<10	<10	<10	<10	<10	<10	<10	<10	<10
980	Horse	H	<10	10	≥10	<10	<10	<10	<10	<10	<10	<10	<10	<10	<10	<10
981	Horse	H	<10	10	10	<10	<10	<10	<10	<10	<10	<10	<10	<10	<10	<10
929	Horse	H	<10	10	≥10	<10	<10	<10	<10	<10	<10	<10	<10	<10	<10	<10
888	Horse	H	10	10	≥10	<10	<10	<10	<10	<10	<10	<10	<10	<10	<10	<10
724	Horse	H	<10	10	≥10	<10	<10	<10	<10	<10	<10	<10	<10	<10	<10	<10
731	Donkey	H	<10	10	10	<10	<10	<10	<10	<10	<10	<10	<10	<10	<10	<10
739	Mule	H	<10	10	≥10	<10	<10	<10	<10	<10	<10	<10	<10	<10	<10	<10
380	Horse	H	<10	10	≥10	<10	<10	<10	<10	<10	<10	<10	<10	<10	<10	<10
344	Donkey	H	<10	10	10	<10	<10	<10	<10	<10	<10	<10	<10	<10	<10	<10
353	Horse	H	<10	10	10	<10	<10	<10	<10	<10	<10	<10	<10	<10	<10	<10
515	Horse	H	<10	10	≥10	<10	<10	<10	<10	<10	<10	<10	<10	<10	<10	<10
517	Horse	H	<10	10	≥10	<10	<10	<10	<10	<10	<10	<10	<10	<10	<10	<10
537	Horse	H	<10	10	≥10	<10	<10	<10	<10	<10	<10	<10	<10	<10	<10	<10
660	Horse	H	<10	10	≥10	<10	<10	<10	<10	<10	<10	<10	<10	<10	<10	<10
496	Donkey	H	<10	10	≥10	<10	<10	<10	<10	<10	<10	<10	<10	<10	<10	<10
79	Sheep	H	<10	10	≥80	<10	<10	<10	<10	<10	<10	<10	<10	<10	<10	<10
125	Sheep	H	<10	10	10	<10	<10	<10	<10	<10	<10	<10	<10	<10	<10	<10
185	Sheep	H	<10	10	20	<10	<10	<10	<10	<10	<10	<10	<10	<10	<10	<10
224	Sheep	H	<10	10	20	<10	<10	<10	<10	<10	<10	<10	<10	<10	<10	<10
231	Sheep	H	<10	10	40	<10	<10	<10	<10	<10	<10	<10	<10	<10	<10	<10
15	Sheep	H	<10	10	10	<10	<10	<10	<10	<10	<10	<10	<10	<10	<10	<10
79	Caiman	H	<10	10	10	<10	<10	<10	<10	<10	<10	<10	<10	<10	<10	<10
968	Horse	H	<10	20	≥10	<10	<10	<10	<10	<10	<10	<10	<10	<10	<10	<10
979	Horse	H	<10	20	≥10	<10	<10	<10	<10	<10	<10	<10	<10	<10	<10	<10
983	Horse	H	<10	20	≥10	<10	<10	<10	<10	<10	<10	<10	<10	<10	<10	<10
1010	Horse	H	<10	20	≥10	<10	<10	<10	<10	<10	<10	<10	<10	<10	<10	<10
916	Horse	H	<10	20	10	<10	<10	<10	<10	<10	<10	<10	<10	<10	<10	<10
835	Horse	H	<10	20	≥10	<10	<10	<10	<10	<10	<10	<10	<10	<10	<10	<10
836	Horse	H	<10	20	≥10	<10	<10	<10	<10	<10	<10	<10	<10	<10	<10	<10
840	Horse	H	<10	20	≥10	<10	<10	<10	<10	<10	<10	<10	<10	<10	<10	<10
843	Horse	H	<10	20	≥10	<10	<10	<10	<10	<10	<10	<10	<10	<10	<10	<10
883	Horse	H	<10	20	≥10	<10	<10	<10	<10	<10	<10	<10	<10	<10	<10	<10
886	Horse	H	<10	20	≥10	<10	<10	<10	<10	<10	<10	<10	<10	<10	<10	<10
892	Horse	H	<10	20	≥10	<10	<10	<10	<10	<10	<10	<10	<10	<10	<10	<10
334	Horse	H	<10	20	20	<10	<10	<10	<10	<10	<10	<10	<10	<10	<10	<10
339	Horse	H	<10	20	10	<10	<10	<10	<10	<10	<10	<10	<10	<10	<10	<10
681	Horse	H	<10	20	≥10	<10	<10	<10	<10	<10	<10	<10	<10	<10	<10	<10
738	Mule	H	<10	20	≥10	<10	<10	<10	<10	<10	<10	<10	<10	<10	<10	<10
802	Horse	H	<10	20	≥10	<10	<10	<10	<10	<10	<10	<10	<10	<10	<10	<10
384	Horse	H	<10	20	≥10	<10	<10	10	<10	<10	<10	<10	<10	<10	<10	<10
347	Horse	H	<10	20	20	<10	<10	<10	<10	<10	<10	<10	<10	<10	<10	<10
428	Horse	H	<10	20	≥10	<10	<10	<10	<10	<10	<10	<10	<10	<10	<10	<10
432	Horse	H	<10	20	≥10	<10	<10	<10	<10	<10	<10	<10	<10	<10	<10	<10
455	Horse	H	<10	20	≥10	<10	<10	<10	<10	<10	<10	<10	<10	<10	<10	<10
460	Horse	H	<10	20	≥10	<10	<10	<10	<10	<10	<10	<10	<10	<10	<10	<10
462	Horse	H	<10	20	≥10	<10	<10	<10	<10	<10	<10	<10	<10	<10	<10	<10
1030	Horse	H	<10	20	≥10	<10	<10	<10	<10	<10	<10	<10	<10	<10	<10	<10
1038	Horse	H	<10	20	≥10	<10	<10	<10	<10	<10	<10	<10	<10	<10	<10	<10
396	Horse	H	<10	20	≥10	<10	<10	<10	<10	<10	<10	<10	<10	<10	<10	<10
408	Horse	H	<10	20	≥10	<10	<10	<10	<10	<10	<10	<10	<10	<10	<10	<10
559	Horse	H	<10	20	≥10	<10	<10	<10	<10	<10	<10	<10	<10	<10	<10	<10
595	Horse	H	<10	20	≥10	<10	<10	<10	<10	<10	<10	<10	<10	<10	<10	<10
603	Horse	H	<10	20	≥10	<10	<10	10	<10	<10	<10	<10	<10	<10	<10	<10
612	Horse	H	<10	20	≥10	<10	<10	<10	<10	<10	<10	<10	<10	<10	<10	<10
654	Horse	H	<10	20	10	<10	<10	<10	<10	<10	<10	<10	<10	<10	<10	<10
83	Sheep	H	<10	20	10	<10	<10	<10	<10	<10	<10	<10	<10	<10	<10	<10
97	Sheep	H	<10	20	40	<10	<10	<10	<10	<10	<10	<10	<10	<10	<10	<10
107	Sheep	H	<10	20	10	<10	<10	<10	<10	<10	<10	<10	<10	<10	<10	<10
62	Sheep	H	<10	20	10	<10	<10	<10	<10	<10	<10	<10	<10	<10	<10	<10
10	Sheep	H	<10	20	10	<10	<10	<10	<10	<10	<10	<10	<10	<10	<10	<10
11	Sheep	H	<10	20	10	<10	<10	<10	<10	<10	<10	<10	<10	<10	<10	<10
18	Sheep	H	<10	20	20	<10	<10	<10	<10	<10	<10	<10	<10	<10	<10	<10
938	Horse	H	<10	40	≥10	<10	<10	<10	<10	<10	<10	<10	<10	<10	<10	<10
940	Horse	H	<10	40	≥10	<10	<10	<10	<10	<10	<10	<10	<10	<10	<10	<10
972	Horse	H	<10	40	≥10	<10	<10	<10	<10	<10	<10	<10	<10	<10	<10	<10
974	Horse	H	<10	40	≥10	<10	<10	<10	<10	<10	<10	<10	<10	<10	<10	<10
975	Horse	H	<10	40	≥10	<10	<10	<10	<10	<10	<10	<10	<10	<10	<10	<10
977	Horse	H	<10	40	≥10	<10	<10	<10	<10	<10	<10	<10	<10	<10	<10	<10
984	Horse	H	<10	40	≥10	<10	<10	<10	<10	<10	<10	<10	<10	<10	<10	<10
985	Horse	H	<10	40	≥10	<10	<10	<10	<10	<10	<10	<10	<10	<10	<10	<10
989	Horse	H	<10	40	≥10	<10	<10	<10	<10	<10	<10	<10	<10	<10	<10	<10
992	Horse	H	<10	40	≥10	<10	<10	<10	<10	<10	<10	<10	<10	<10	<10	<10
993	Horse	H	<10	40	≥10	<10	<10	<10	<10	<10	<10	<10	<10	<10	<10	<10
994	Horse	H	<10	40	≥10	<10	<10	<10	<10	<10	<10	<10	<10	<10	<10	<10
999	Horse	H	<10	40	≥10	<10	<10	<10	<10	<10	<10	<10	<10	<10	<10	<10
1002	Horse	H	<10	40	≥10	<10	<10	<10	<10	<10	<10	<10	<10	<10	<10	<10
1012	Horse	H	<10	40	≥10	<10	<10	<10	<10	<10	<10	<10	<10	<10	<10	<10
1017	Horse	H	<10	40	≥10	<10	<10	<10	<10	<10	<10	<10	<10	<10	<10	<10
1019	Horse	H	<10	40	≥10	<10	<10	<10	<10	<10	<10	<10	<10	<10	<10	<10
906	Horse	H	<10	40	≥10	<10	<10	<10	<10	<10	<10	<10	<10	<10	<10	<10
917	Horse	H	<10	40	≥10	<10	<10	<10	<10	<10	<10	<10	<10	<10	<10	<10
928	?	H	<10	40	≥10	<10	<10	<10	<10	<10	<10	<10	<10	<10	<10	<10
827	Horse	H	<10	40	≥10	<10	<10	<10	<10	<10	<10	<10	<10	<10	<10	<10
841	Horse	H	<10	40	≥10	<10	<10	<10	<10	<10	<10	<10	<10	<10	<10	<10
853	Horse	H	<10	40	≥10	<10	<10	<10	<10	<10	<10	<10	<10	<10	<10	<10
862	Horse	H	<10	40	≥10	<10	<10	<10	<10	<10	<10	<10	<10	<10	<10	<10
863	Horse	H	<10	40	≥10	<10	<10	<10	<10	<10	<10	<10	<10	<10	<10	<10
865	Horse	H	<10	40	≥10	<10	<10	<10	<10	<10	<10	<10	<10	<10	<10	<10
866	Horse	H	<10	40	≥10	<10	<10	20	<10	<10	<10	<10	<10	<10	<10	<10
872	Horse	H	<10	40	≥10	<10	<10	<10	<10	<10	<10	<10	<10	<10	<10	<10
879	Horse	H	<10	40	≥10	<10	<10	<10	<10	<10	<10	<10	<10	<10	<10	<10
881	Horse	H	<10	40	≥10	<10	<10	<10	<10	<10	<10	<10	<10	<10	<10	<10
887	Horse	H	<10	40	10	<10	<10	<10	<10	<10	<10	<10	<10	<10	<10	<10
889	Horse	H	<10	40	≥10	<10	<10	<10	<10	<10	<10	<10	<10	<10	<10	<10
319	Horse	H	<10	40	10	<10	<10	<10	<10	<10	<10	<10	<10	<10	<10	<10
321	Horse	H	<10	40	10	<10	<10	<10	<10	<10	<10	<10	<10	<10	<10	<10
333	Horse	H	<10	40	20	<10	<10	<10	<10	<10	<10	<10	<10	<10	<10	<10
680	Horse	H	<10	40	≥10	<10	<10	<10	<10	<10	<10	<10	<10	<10	<10	<10
684	Horse	H	<10	40	≥10	<10	<10	<10	<10	<10	<10	<10	<10	<10	<10	<10
687	Horse	H	<10	40	≥10	<10	<10	<10	<10	<10	<10	<10	<10	<10	<10	<10
690	Horse	H	<10	40	≥10	<10	<10	<10	<10	<10	<10	<10	<10	<10	<10	<10
692	Horse	H	<10	40	≥10	<10	<10	<10	<10	<10	<10	<10	<10	<10	<10	<10
697	Horse	H	<10	40	≥10	<10	<10	<10	<10	<10	<10	<10	<10	<10	<10	<10
698	Horse	H	<10	40	≥10	<10	<10	<10	<10	<10	<10	<10	<10	<10	<10	<10
700	Horse	H	<10	40	≥10	<10	<10	<10	<10	<10	<10	<10	<10	<10	<10	<10
702	Horse	H	<10	40	≥10	<10	<10	<10	<10	<10	<10	<10	<10	<10	<10	<10
703	Horse	H	<10	40	≥10	<10	<10	<10	<10	<10	<10	<10	<10	<10	<10	<10
709	Horse	H	<10	40	≥10	<10	<10	<10	<10	<10	<10	<10	<10	<10	<10	<10
722	Horse	H	<10	40	≥10	<10	<10	<10	<10	<10	<10	<10	<10	<10	<10	<10
735	Mule	H	<10	40	10	<10	<10	<10	<10	<10	<10	<10	<10	<10	<10	<10
775	Horse	H	<10	40	≥10	<10	<10	<10	<10	<10	<10	<10	<10	<10	<10	<10
782	Horse	H	<10	40	≥10	<10	<10	<10	<10	<10	<10	<10	<10	<10	<10	<10
784	Horse	H	<10	40	≥10	<10	<10	<10	<10	<10	<10	<10	<10	<10	<10	<10
801	Horse	H	<10	40	≥10	<10	<10	<10	<10	<10	<10	<10	<10	<10	<10	<10
377	Horse	H	<10	40	10	<10	<10	<10	<10	<10	<10	<10	<10	<10	<10	<10
383	Horse	H	<10	40	≥10	<10	<10	<10	<10	<10	<10	<10	<10	<10	<10	<10
366	Horse	H	<10	40	20	<10	<10	<10	<10	<10	<10	<10	<10	<10	<10	<10
369	Horse	H	<10	40	10	<10	<10	<10	<10	<10	<10	<10	<10	<10	<10	<10
370	Horse	H	<10	40	10	<10	<10	<10	<10	<10	<10	<10	<10	<10	<10	<10
373	Horse	H	<10	40	10	<10	<10	<10	<10	<10	<10	<10	<10	<10	<10	<10
434	Horse	H	<10	40	≥10	<10	<10	<10	<10	<10	<10	<10	<10	<10	<10	<10
450	Horse	H	<10	40	≥10	<10	<10	<10	<10	<10	<10	<10	<10	<10	<10	<10
453	Horse	H	<10	40	≥10	<10	<10	<10	<10	<10	<10	<10	<10	<10	<10	<10
466	Horse	H	<10	40	≥10	<10	<10	<10	<10	<10	<10	<10	<10	<10	<10	<10
467	Horse	H	<10	40	≥10	<10	<10	<10	<10	<10	<10	<10	<10	<10	<10	<10
1029	Horse	H	<10	40	≥10	<10	<10	<10	<10	<10	<10	<10	<10	<10	<10	<10
398	Horse	H	<10	40	≥10	<10	<10	<10	<10	<10	<10	<10	<10	<10	<10	<10
406	Horse	H	<10	40	≥10	<10	<10	<10	<10	<10	<10	<10	<10	<10	<10	<10
421	Horse	H	<10	40	≥10	<10	<10	<10	<10	<10	<10	<10	<10	<10	<10	<10
530	Horse	H	<10	40	≥10	<10	<10	<10	<10	<10	<10	<10	<10	<10	<10	<10
544	Horse	H	<10	40	≥10	<10	<10	<10	<10	<10	<10	<10	<10	<10	<10	<10
548	Horse	H	<10	40	≥10	<10	<10	<10	<10	<10	<10	<10	<10	<10	<10	<10
606	Horse	H	<10	40	≥10	<10	<10	<10	<10	<10	<10	<10	<10	<10	<10	<10
664	Horse	H	<10	40	≥10	<10	<10	<10	<10	<10	<10	<10	<10	<10	<10	<10
512	Mule	H	<10	40	≥10	<10	<10	<10	<10	<10	<10	<10	<10	<10	<10	<10
1063	Horse	H	<10	40	≥10	<10	<10	<10	<10	<10	<10	<10	<10	<10	<10	<10
95	Sheep	H	<10	40	40	<10	<10	<10	<10	<10	<10	<10	<10	<10	<10	<10
155	Sheep	H	<10	40	10	<10	<10	<10	<10	<10	<10	<10	<10	<10	<10	<10
168	Sheep	H	<10	40	40	<10	<10	<10	<10	<10	<10	<10	<10	<10	<10	<10
104	Sheep	H	<10	40	40	<10	<10	<10	<10	<10	10	<10	<10	<10	<10	<10
105	Sheep	H	<10	40	10	<10	<10	<10	<10	<10	<10	<10	<10	<10	<10	<10
117	Sheep	H	<10	40	20	<10	<10	<10	<10	<10	<10	<10	<10	<10	<10	<10
71	Sheep	H	<10	40	10	<10	<10	<10	<10	<10	<10	<10	<10	<10	<10	<10
76	Sheep	H	<10	40	20	<10	<10	<10	<10	<10	<10	<10	<10	<10	<10	<10
77	Sheep	H	<10	40	20	<10	<10	<10	<10	<10	<10	<10	<10	<10	<10	<10
78	Sheep	H	<10	40	≥80	<10	<10	<10	<10	<10	<10	<10	<10	<10	<10	<10
41	Sheep	H	<10	40	40	<10	<10	<10	<10	<10	<10	<10	<10	<10	<10	<10
136	Sheep	H	<10	40	40	<10	<10	<10	<10	<10	<10	<10	<10	<10	<10	<10
219	Sheep	H	<10	40	40	<10	<10	<10	<10	<10	<10	<10	<10	<10	<10	<10
2	Sheep	H	<10	40	≥80	<10	<10	<10	<10	<10	<10	<10	<10	<10	<10	<10
3	Sheep	H	<10	40	20	<10	<10	<10	<10	<10	<10	<10	<10	<10	<10	<10
14	Sheep	H	<10	40	10	<10	<10	<10	<10	<10	<10	<10	<10	<10	<10	<10
19	Sheep	H	<10	40	20	<10	<10	<10	<10	<10	<10	<10	<10	<10	<10	<10
964	Horse	H	<10	80	≥10	<10	<10	<10	<10	<10	<10	<10	<10	<10	<10	<10
965	Horse	H	<10	80	≥10	<10	<10	<10	<10	<10	<10	<10	<10	<10	<10	<10
969	Horse	H	<10	80	≥10	<10	<10	<10	<10	<10	<10	<10	<10	<10	<10	<10
982	Horse	H	<10	80	≥10	<10	<10	<10	<10	<10	<10	<10	<10	<10	<10	<10
987	Horse	H	<10	80	≥10	<10	<10	<10	<10	<10	<10	<10	<10	<10	<10	<10
988	Horse	H	<10	80	≥10	<10	<10	<10	<10	<10	<10	<10	<10	<10	<10	<10
990	Horse	H	<10	80	≥10	<10	<10	<10	<10	<10	<10	<10	<10	<10	<10	<10
996	Horse	H	<10	80	≥10	<10	<10	<10	<10	<10	<10	<10	<10	<10	<10	<10
997	Horse	H	<10	80	≥10	<10	<10	<10	<10	<10	<10	<10	<10	<10	<10	<10
998	Horse	H	<10	80	≥10	<10	<10	10	<10	<10	<10	<10	<10	<10	<10	<10
1001	Horse	H	<10	80	≥10	<10	<10	<10	<10	<10	<10	<10	<10	<10	<10	<10
1006	Horse	H	<10	80	≥10	<10	<10	<10	<10	<10	<10	<10	<10	<10	<10	<10
1008	Horse	H	<10	80	≥10	<10	<10	<10	<10	<10	<10	<10	<10	<10	<10	<10
1009	Horse	H	<10	80	≥10	<10	<10	<10	<10	<10	<10	<10	<10	<10	<10	<10
1014	Horse	H	<10	80	≥10	<10	<10	<10	<10	<10	<10	<10	<10	<10	<10	<10
1015	Horse	H	<10	80	≥10	<10	<10	<10	<10	<10	<10	<10	<10	<10	<10	<10
1018	Horse	H	<10	80	20	<10	<10	<10	<10	<10	<10	<10	<10	<10	<10	<10
1021	Horse	H	<10	80	≥10	<10	<10	<10	<10	<10	<10	<10	<10	<10	<10	<10
903	Horse	H	<10	80	≥10	<10	<10	<10	<10	<10	<10	<10	<10	<10	<10	<10
904	Horse	H	<10	80	≥10	<10	<10	<10	<10	<10	<10	<10	<10	<10	<10	<10
908	Horse	H	<10	80	≥10	<10	<10	<10	<10	<10	<10	<10	<10	<10	<10	<10
911	Horse	H	<10	80	≥10	<10	<10	<10	<10	<10	<10	<10	<10	<10	<10	<10
915	Horse	H	<10	80	≥10	<10	<10	<10	<10	<10	<10	<10	<10	<10	<10	<10
815	Horse	H	<10	80	≥10	<10	<10	<10	<10	<10	<10	<10	<10	<10	<10	<10
816	Horse	H	<10	80	≥10	<10	<10	<10	<10	<10	<10	<10	<10	<10	<10	<10
817	Horse	H	<10	80	≥10	<10	<10	<10	<10	<10	<10	<10	<10	<10	<10	<10
822	Horse	H	<10	80	≥10	<10	<10	<10	<10	<10	<10	<10	<10	<10	<10	<10
823	Horse	H	<10	80	≥10	<10	<10	<10	<10	<10	<10	<10	<10	<10	<10	<10
824	Horse	H	<10	80	≥10	<10	<10	<10	<10	<10	<10	<10	<10	<10	<10	<10
830	Horse	H	<10	80	≥10	<10	<10	<10	<10	<10	<10	<10	<10	<10	<10	<10
847	Horse	H	<10	80	≥10	<10	<10	<10	<10	<10	<10	<10	<10	<10	<10	<10
852	Horse	H	<10	80	≥10	<10	<10	<10	<10	<10	<10	<10	<10	<10	<10	<10
857	Horse	H	<10	80	≥10	<10	<10	<10	<10	<10	<10	<10	<10	<10	<10	<10
860	Horse	H	<10	80	≥10	<10	<10	<10	<10	<10	<10	<10	<10	<10	<10	<10
868	Horse	H	<10	80	≥10	<10	10	<10	<10	<10	<10	<10	<10	<10	<10	<10
870	Horse	H	<10	80	≥10	<10	<10	<10	<10	<10	<10	<10	<10	<10	<10	<10
875	Horse	H	<10	80	≥10	<10	<10	<10	<10	<10	<10	<10	<10	<10	<10	<10
878	Horse	H	<10	80	≥10	<10	<10	<10	<10	<10	<10	<10	<10	<10	<10	<10
880	Horse	H	<10	80	≥10	<10	<10	<10	<10	<10	<10	<10	<10	<10	<10	<10
882	Horse	H	<10	80	≥10	<10	<10	<10	<10	<10	<10	<10	<10	<10	<10	<10
891	Horse	H	<10	80	≥10	<10	<10	<10	<10	<10	<10	<10	<10	<10	<10	<10
893	Horse	H	<10	80	≥10	<10	<10	<10	<10	<10	<10	<10	<10	<10	<10	<10
895	Horse	H	<10	80	≥10	<10	<10	<10	<10	<10	<10	<10	<10	<10	<10	<10
313	Horse	H	<10	80	40	<10	<10	<10	<10	<10	<10	<10	<10	<10	<10	<10
337	Horse	H	<10	80	20	<10	<10	<10	<10	<10	<10	<10	<10	<10	<10	<10
341	Horse	H	<10	80	40	<10	<10	<10	<10	<10	<10	<10	<10	<10	<10	<10
342	Horse	H	<10	80	40	<10	<10	<10	<10	<10	<10	<10	<10	<10	<10	<10
677	Horse	H	<10	80	≥10	<10	<10	<10	<10	<10	<10	<10	<10	<10	<10	<10
682	Horse	H	<10	80	≥10	<10	<10	<10	<10	<10	<10	<10	<10	<10	<10	<10
686	Horse	H	<10	80	≥10	<10	<10	<10	<10	<10	<10	<10	<10	<10	<10	<10
691	Horse	H	<10	80	≥10	<10	<10	<10	<10	<10	<10	<10	<10	<10	<10	<10
693	Horse	H	<10	80	≥10	<10	<10	<10	<10	<10	<10	<10	<10	<10	<10	<10
694	Horse	H	<10	80	≥10	<10	<10	<10	<10	<10	<10	<10	<10	<10	<10	<10
695	Horse	H	<10	80	≥10	<10	<10	<10	<10	<10	<10	<10	<10	<10	<10	<10
696	Horse	H	<10	80	≥10	<10	<10	<10	<10	<10	<10	<10	<10	<10	<10	<10
699	Horse	H	<10	80	≥10	<10	<10	<10	<10	<10	<10	<10	<10	<10	<10	<10
705	Horse	H	<10	80	≥10	<10	<10	<10	<10	<10	<10	<10	<10	<10	<10	<10
716	Horse	H	<10	80	≥10	<10	<10	<10	<10	<10	10	<10	<10	<10	<10	<10
720	Horse	H	<10	80	≥10	<10	<10	<10	<10	<10	<10	<10	<10	<10	<10	<10
725	Horse	H	<10	80	≥10	<10	<10	<10	<10	<10	<10	<10	<10	<10	<10	<10
730	Mule	H	<10	80	≥10	<10	<10	<10	<10	<10	<10	<10	<10	<10	<10	<10
733	Mule	H	<10	80	≥10	<10	<10	<10	<10	<10	<10	<10	<10	<10	<10	<10
734	Mule	H	<10	80	≥10	<10	<10	<10	<10	<10	<10	<10	<10	<10	<10	<10
740	Donkey	H	<10	80	≥10	<10	<10	<10	<10	<10	<10	<10	<10	<10	<10	<10
753	Horse	H	<10	80	≥10	<10	<10	<10	<10	<10	<10	<10	<10	<10	<10	<10
755	Horse	H	<10	80	≥10	<10	<10	<10	<10	<10	<10	<10	<10	<10	<10	<10
756	Horse	H	<10	80	≥10	<10	<10	<10	<10	<10	<10	<10	<10	<10	<10	<10
758	Horse	H	<10	80	≥10	<10	<10	<10	<10	<10	<10	<10	<10	<10	<10	<10
762	Horse	H	<10	80	≥10	<10	<10	<10	<10	<10	<10	<10	<10	<10	<10	<10
764	Horse	H	<10	80	≥10	<10	<10	<10	<10	<10	<10	<10	<10	<10	<10	<10
778	Horse	H	<10	80	≥10	<10	<10	<10	<10	<10	<10	<10	<10	<10	<10	<10
783	Horse	H	<10	80	≥10	<10	<10	<10	<10	<10	<10	<10	<10	<10	<10	<10
809	Horse	H	<10	80	≥10	<10	<10	<10	<10	<10	<10	<10	<10	<10	<10	<10
811	Horse	H	<10	80	≥10	<10	<10	20	<10	<10	<10	<10	<10	<10	<10	<10
389	Horse	H	<10	80	≥10	<10	<10	<10	<10	<10	<10	<10	<10	<10	<10	<10
361	Horse	H	<10	80	40	<10	<10	20	<10	<10	<10	<10	<10	<10	<10	<10
427	Horse	H	<10	80	≥10	<10	<10	<10	<10	<10	<10	<10	<10	<10	<10	<10
433	Horse	H	<10	80	≥10	<10	<10	<10	<10	<10	<10	<10	<10	<10	<10	<10
440	Horse	H	<10	80	≥10	<10	<10	<10	<10	<10	<10	<10	<10	<10	<10	<10
444	Horse	H	<10	80	≥10	<10	<10	<10	<10	<10	<10	<10	<10	<10	<10	<10
448	Horse	H	<10	80	≥10	<10	<10	<10	<10	<10	<10	<10	<10	<10	<10	<10
461	Horse	H	<10	80	≥10	<10	<10	<10	<10	<10	<10	<10	<10	<10	<10	<10
464	Horse	H	<10	80	≥10	<10	<10	<10	<10	<10	<10	<10	<10	<10	<10	<10
1028	Horse	H	<10	80	≥10	<10	<10	<10	<10	<10	<10	<10	<10	<10	<10	<10
395	Mule	H	<10	80	≥10	<10	<10	<10	<10	<10	<10	<10	<10	<10	<10	<10
403	Horse	H	<10	80	≥10	<10	<10	<10	<10	<10	<10	<10	<10	<10	<10	<10
411	Horse	H	<10	80	≥10	<10	<10	<10	<10	<10	<10	<10	<10	<10	<10	<10
527	Horse	H	<10	80	≥10	<10	<10	<10	<10	<10	<10	<10	<10	<10	<10	<10
578	Horse	H	<10	80	≥10	<10	<10	<10	<10	<10	10	<10	<10	<10	<10	<10
607	Horse	H	<10	80	≥10	<10	<10	<10	<10	<10	<10	<10	<10	<10	<10	<10
625	Donkey	H	<10	80	10	<10	<10	<10	<10	<10	<10	<10	<10	<10	<10	<10
1054	Horse	H	<10	80	≥10	<10	<10	<10	<10	<10	<10	<10	<10	<10	<10	<10
29	Sheep	H	<10	80	≥80	<10	<10	<10	<10	<10	<10	<10	<10	<10	<10	<10
141	Sheep	H	<10	80	20	<10	<10	<10	<10	<10	<10	<10	<10	<10	<10	<10
111	Sheep	H	<10	80	10	<10	<10	<10	<10	<10	<10	<10	<10	<10	<10	<10
115	Sheep	H	<10	80	≥80	<10	<10	<10	<10	<10	<10	<10	<10	<10	<10	<10
118	Sheep	H	<10	80	≥80	<10	<10	<10	<10	<10	<10	<10	<10	<10	<10	<10
119	Sheep	H	<10	80	20	<10	<10	<10	<10	<10	<10	<10	<10	<10	<10	<10
70	Sheep	H	<10	80	≥80	<10	<10	<10	<10	<10	<10	<10	<10	<10	<10	<10
59	Sheep	H	<10	80	10	<10	<10	<10	<10	<10	<10	<10	<10	<10	<10	<10
122	Sheep	H	<10	80	40	<10	<10	<10	<10	<10	<10	<10	<10	<10	<10	<10
132	Sheep	H	<10	80	40	<10	<10	<10	<10	<10	<10	<10	<10	<10	<10	<10
133	Sheep	H	<10	80	40	<10	<10	<10	<10	<10	<10	<10	<10	<10	<10	<10
137	Sheep	H	<10	80	40	<10	<10	<10	<10	<10	<10	<10	<10	<10	<10	<10
229	Sheep	H	<10	80	40	<10	<10	<10	<10	<10	<10	<10	<10	<10	<10	<10
9	Sheep	H	<10	80	20	<10	<10	<10	<10	<10	<10	<10	<10	<10	<10	<10
12	Sheep	H	<10	80	≥80	<10	<10	<10	<10	<10	<10	<10	<10	<10	<10	<10
17	Sheep	H	<10	80	≥80	<10	<10	10	<10	<10	<10	<10	<10	<10	<10	<10
966	Horse	H	<10	160	≥10	<10	<10	<10	<10	<10	<10	<10	<10	<10	<10	<10
970	Horse	H	<10	160	≥10	<10	<10	<10	<10	<10	<10	<10	<10	<10	<10	<10
986	Horse	H	<10	160	≥10	<10	<10	<10	<10	<10	<10	<10	<10	<10	<10	<10
1004	Horse	H	<10	160	≥10	<10	<10	<10	<10	<10	<10	<10	<10	<10	<10	<10
1016	Horse	H	<10	160	≥10	<10	<10	<10	<10	<10	<10	<10	<10	<10	<10	<10
1020	Horse	H	<10	160	≥10	<10	<10	<10	<10	<10	<10	<10	<10	<10	<10	<10
1022	Horse	H	<10	160	≥10	<10	<10	<10	<10	<10	<10	<10	<10	<10	<10	<10
921	Horse	H	<10	160	≥10	<10	<10	<10	<10	<10	<10	<10	<10	<10	<10	<10
814	Horse	H	<10	160	≥10	<10	<10	<10	<10	<10	<10	<10	<10	<10	<10	<10
820	Horse	H	<10	160	≥10	<10	<10	<10	<10	<10	<10	<10	<10	<10	<10	<10
826	Horse	H	<10	160	≥10	<10	<10	<10	<10	<10	<10	<10	<10	<10	<10	<10
831	Horse	H	<10	160	≥10	<10	<10	<10	<10	<10	<10	<10	<10	<10	<10	<10
834	Horse	H	<10	160	≥10	<10	<10	<10	<10	<10	<10	<10	<10	<10	<10	<10
842	Horse	H	<10	160	≥10	<10	<10	<10	<10	<10	<10	<10	<10	<10	<10	<10
846	Horse	H	<10	160	≥10	<10	<10	<10	<10	<10	<10	<10	<10	<10	<10	<10
848	Horse	H	<10	160	≥10	<10	<10	<10	<10	<10	<10	<10	<10	<10	<10	<10
849	Horse	H	<10	160	≥10	<10	<10	<10	<10	<10	<10	<10	<10	<10	<10	<10
850	Horse	H	<10	160	≥10	<10	<10	<10	<10	<10	<10	<10	<10	<10	<10	<10
859	Horse	H	<10	160	≥10	<10	<10	<10	<10	<10	<10	<10	<10	<10	<10	<10
876	Horse	H	<10	160	≥10	<10	<10	<10	<10	<10	<10	<10	<10	<10	<10	<10
317	Horse	H	<10	160	40	<10	<10	<10	<10	<10	10	<10	<10	<10	<10	<10
672	Horse	H	<10	160	≥10	<10	<10	<10	<10	<10	<10	<10	<10	<10	<10	<10
675	Horse	H	<10	160	≥10	<10	<10	<10	<10	<10	<10	<10	<10	<10	<10	<10
685	Horse	H	<10	160	≥10	<10	<10	<10	<10	<10	<10	<10	<10	<10	<10	<10
688	Horse	H	<10	160	≥10	<10	<10	<10	<10	<10	<10	<10	<10	<10	<10	<10
706	Horse	H	<10	160	≥10	<10	<10	<10	<10	<10	<10	<10	<10	<10	<10	<10
708	Horse	H	<10	160	≥10	<10	<10	<10	<10	<10	<10	<10	<10	<10	<10	<10
711	Horse	H	<10	160	≥10	<10	<10	<10	<10	<10	<10	<10	<10	<10	<10	<10
717	Horse	H	<10	160	≥10	<10	<10	<10	<10	<10	<10	<10	<10	<10	<10	<10
719	Horse	H	<10	160	≥10	<10	<10	<10	<10	<10	<10	<10	<10	<10	<10	<10
727	Horse	H	<10	160	≥10	<10	<10	<10	<10	<10	<10	<10	<10	<10	<10	<10
761	Horse	H	<10	160	≥10	<10	<10	<10	<10	<10	20	<10	<10	<10	<10	<10
773	Horse	H	<10	160	≥10	<10	<10	<10	<10	<10	<10	<10	<10	<10	<10	<10
774	Horse	H	<10	160	≥10	<10	<10	<10	<10	<10	<10	<10	<10	<10	<10	<10
779	Horse	H	<10	160	≥10	<10	<10	<10	<10	<10	<10	<10	<10	<10	<10	<10
781	Horse	H	<10	160	≥10	<10	<10	<10	<10	<10	<10	<10	<10	<10	<10	<10
786	Horse	H	<10	160	≥10	<10	<10	<10	<10	<10	<10	<10	<10	<10	<10	<10
806	Horse	H	<10	160	≥10	<10	<10	<10	<10	<10	<10	<10	<10	<10	<10	<10
810	Horse	H	<10	160	≥10	<10	<10	<10	<10	<10	<10	<10	<10	<10	<10	<10
812	Horse	H	<10	160	≥10	<10	<10	<10	<10	<10	10	<10	<10	<10	<10	<10
431	Horse	H	<10	160	≥10	<10	<10	<10	<10	<10	<10	<10	<10	<10	<10	<10
445	Horse	H	<10	160	≥10	<10	<10	<10	<10	<10	<10	<10	<10	<10	<10	<10
417	Horse	H	<10	160	≥10	<10	<10	<10	<10	<10	<10	<10	<10	<10	<10	<10
422	Horse	H	<10	160	≥10	<10	<10	<10	<10	<10	<10	<10	<10	<10	<10	<10
568	Horse	H	<10	160	≥10	<10	<10	<10	<10	<10	<10	<10	<10	<10	<10	<10
600	Horse	H	<10	160	≥10	<10	<10	<10	<10	<10	<10	<10	<10	<10	<10	<10
661	Horse	H	<10	160	≥10	<10	<10	<10	<10	<10	<10	<10	<10	<10	<10	<10
1073	Horse	H	<10	160	≥10	<10	<10	<10	<10	<10	<10	<10	<10	<10	<10	<10
23	Sheep	H	<10	160	20	<10	<10	20	<10	<10	<10	<10	<10	<10	<10	<10
37	Sheep	H	<10	160	40	<10	<10	<10	<10	<10	<10	<10	<10	<10	<10	<10
154	Sheep	H	<10	160	≥80	<10	<10	<10	<10	<10	<10	<10	<10	<10	<10	<10
116	Sheep	H	<10	160	≥80	<10	<10	<10	<10	<10	<10	<10	<10	<10	<10	<10
120	Sheep	H	<10	160	≥80	<10	<10	<10	<10	<10	<10	<10	<10	<10	<10	<10
73	Sheep	H	<10	160	≥80	<10	<10	<10	<10	<10	<10	<10	<10	<10	<10	<10
49	Sheep	H	<10	160	40	<10	<10	<10	<10	<10	<10	<10	<10	<10	<10	<10
51	Sheep	H	<10	160	≥80	<10	<10	<10	<10	<10	<10	<10	<10	<10	<10	<10
52	Sheep	H	<10	160	20	<10	<10	<10	<10	<10	<10	<10	<10	<10	<10	<10
53	Sheep	H	<10	160	40	<10	<10	<10	<10	<10	<10	<10	<10	<10	<10	<10
55	Sheep	H	<10	160	40	<10	<10	<10	<10	<10	<10	<10	<10	<10	<10	<10
138	Sheep	H	<10	160	40	<10	<10	<10	<10	<10	<10	<10	<10	<10	<10	<10
140	Sheep	H	<10	160	≥80	<10	<10	<10	<10	<10	<10	<10	<10	<10	<10	<10
180	Sheep	H	<10	160	≥80	<10	<10	<10	<10	<10	<10	<10	<10	<10	<10	<10
213	Sheep	H	<10	160	≥80	<10	<10	<10	<10	<10	<10	<10	<10	<10	<10	<10
223	Sheep	H	<10	160	40	<10	<10	<10	<10	<10	<10	<10	<10	<10	<10	<10
5	Sheep	H	<10	160	≥80	<10	<10	<10	<10	<10	<10	<10	<10	<10	<10	<10
7	Sheep	H	<10	160	40	<10	<10	10	<10	<10	<10	<10	<10	<10	<10	<10
8	Sheep	H	<10	160	≥80	<10	<10	<10	<10	<10	<10	<10	<10	<10	<10	<10
210	Sheep	H	<10	<10	10	<10	<10	<10	<10	10	<10	<10	<10	<10	<10	<10
936	Horse	H	<10	≥320	≥10	<10	<10	<10	<10	<10	<10	<10	<10	<10	<10	<10
909	Horse	H	<10	≥320	≥10	<10	<10	<10	<10	<10	<10	<10	<10	<10	<10	<10
829	Horse	H	<10	≥320	≥10	<10	<10	<10	<10	<10	<10	<10	<10	<10	<10	<10
838	Horse	H	<10	≥320	≥10	<10	<10	<10	<10	<10	<10	<10	<10	<10	<10	<10
844	Horse	H	<10	≥320	≥10	<10	<10	<10	<10	<10	<10	<10	<10	<10	<10	<10
845	Horse	H	<10	≥320	≥10	<10	<10	10	<10	<10	<10	<10	<10	<10	<10	<10
897	Horse	H	<10	≥320	≥10	<10	<10	<10	<10	<10	<10	<10	<10	<10	<10	<10
898	Horse	H	<10	≥320	≥10	<10	<10	<10	<10	<10	<10	<10	<10	<10	<10	<10
316	Horse	H	<10	≥320	≥10	<10	<10	<10	<10	<10	<10	<10	<10	<10	<10	<10
704	Horse	H	<10	≥320	≥10	<10	<10	<10	<10	<10	10	<10	<10	<10	<10	<10
715	Horse	H	<10	≥320	≥10	<10	<10	<10	<10	<10	<10	<10	<10	<10	<10	<10
803	Horse	H	<10	≥320	≥10	<10	<10	<10	<10	<10	<10	<10	<10	<10	<10	<10
804	Horse	H	<10	≥320	≥10	<10	<10	<10	<10	<10	<10	<10	<10	<10	<10	<10
805	Horse	H	<10	≥320	≥10	<10	<10	<10	<10	<10	<10	<10	<10	<10	<10	<10
807	Horse	H	<10	≥320	≥10	<10	<10	<10	<10	<10	<10	<10	<10	<10	<10	<10
808	Horse	H	<10	≥320	≥10	<10	<10	<10	<10	<10	<10	<10	<10	<10	<10	<10
533	Horse	H	<10	≥320	≥10	<10	<10	<10	<10	<10	<10	<10	<10	<10	<10	<10
669	Horse	H	<10	≥320	≥10	<10	<10	<10	<10	<10	<10	<10	<10	<10	<10	<10
21	Sheep	H	<10	≥320	40	<10	<10	<10	<10	<10	<10	<10	<10	<10	<10	<10
31	Sheep	H	<10	≥320	≥80	<10	<10	<10	<10	<10	<10	<10	<10	<10	<10	<10
38	Sheep	H	<10	≥320	≥80	<10	<10	<10	<10	<10	20	<10	<10	<10	<10	<10
143	Sheep	H	<10	≥320	≥80	<10	<10	<10	<10	<10	<10	<10	<10	<10	<10	<10
158	Sheep	H	<10	≥320	≥80	<10	<10	<10	<10	<10	20	<10	<10	<10	<10	<10
164	Sheep	H	<10	≥320	≥80	<10	<10	<10	<10	<10	<10	<10	<10	<10	<10	<10
166	Sheep	H	<10	≥320	≥80	<10	<10	<10	<10	<10	10	<10	<10	<10	<10	<10
167	Sheep	H	<10	≥320	40	<10	<10	<10	<10	<10	<10	<10	<10	<10	<10	<10
170	Sheep	H	<10	≥320	≥80	<10	<10	<10	<10	<10	<10	<10	<10	<10	<10	<10
178	Sheep	H	<10	≥320	20	<10	<10	<10	<10	<10	<10	<10	<10	<10	<10	<10
109	Sheep	H	<10	≥320	≥80	<10	<10	<10	<10	<10	40	<10	<10	<10	<10	<10
113	Sheep	H	<10	≥320	≥80	<10	<10	<10	<10	<10	<10	<10	<10	<10	<10	<10
64	Sheep	H	<10	≥320	≥80	<10	<10	<10	<10	<10	<10	<10	<10	<10	<10	<10
66	Sheep	H	<10	≥320	≥80	<10	<10	<10	<10	<10	<10	<10	<10	<10	<10	<10
67	Sheep	H	<10	≥320	20	<10	<10	<10	<10	<10	<10	<10	<10	<10	<10	<10
68	Sheep	H	<10	≥320	≥80	<10	<10	<10	<10	<10	<10	<10	<10	<10	<10	<10
44	Sheep	H	<10	≥320	≥80	<10	<10	<10	<10	<10	<10	<10	<10	<10	<10	<10
46	Sheep	H	<10	≥320	≥80	<10	<10	<10	<10	<10	<10	<10	<10	<10	<10	<10
47	Sheep	H	<10	≥320	40	<10	<10	<10	<10	<10	<10	<10	<10	<10	<10	<10
54	Sheep	H	<10	≥320	≥80	<10	<10	<10	<10	<10	<10	<10	<10	<10	<10	<10
60	Sheep	H	<10	≥320	≥80	<10	<10	<10	<10	<10	<10	<10	<10	<10	<10	<10
121	Sheep	H	<10	≥320	40	<10	<10	<10	<10	<10	<10	<10	<10	<10	<10	<10
135	Sheep	H	<10	≥320	≥80	<10	<10	<10	<10	<10	10	<10	<10	<10	<10	<10
1	Sheep	H	<10	≥320	≥80	<10	<10	<10	<10	<10	10	<10	<10	<10	<10	<10
6	Sheep	H	<10	≥320	≥80	<10	<10	<10	<10	<10	40	<10	<10	<10	<10	<10
13	Sheep	H	<10	≥320	≥80	<10	<10	<10	<10	<10	<10	<10	<10	<10	<10	<10
16	Sheep	H	<10	≥320	≥80	<10	<10	<10	<10	<10	<10	<10	<10	<10	<10	<10
20	Sheep	H	<10	≥320	≥80	<10	<10	<10	<10	<10	<10	<10	<10	<10	<10	<10
354	Mule	MAGV	<10	20	<10	<10	<10	<10	<10	<10	<10	<10	<10	<10	10	<10
941	Horse	MAGV	<10	10	<10	<10	<10	<10	<10	<10	<10	<10	<10	<10	<10	<10
1000	Horse	MAGV	<10	10	<10	<10	<10	<10	<10	<10	<10	<10	<10	<10	<10	<10
918	Horse	MAGV	<10	10	<10	<10	<10	<10	<10	<10	<10	<10	<10	<10	<10	<10
828	Horse	MAGV	<10	10	<10	<10	<10	<10	<10	<10	<10	<10	<10	<10	<10	<10
871	Horse	MAGV	<10	10	<10	<10	<10	<10	<10	<10	<10	<10	<10	<10	<10	<10
877	Horse	MAGV	<10	10	<10	<10	<10	<10	<10	<10	<10	<10	<10	<10	<10	<10
320	Horse	MAGV	<10	10	<10	<10	<10	<10	<10	<10	<10	<10	<10	<10	<10	<10
322	Horse	MAGV	<10	10	<10	<10	<10	<10	<10	<10	<10	<10	<10	<10	<10	<10
328	Horse	MAGV	<10	10	<10	<10	<10	<10	<10	<10	<10	<10	<10	<10	<10	<10
332	Horse	MAGV	<10	10	<10	<10	<10	<10	<10	<10	<10	<10	<10	<10	<10	<10
750	Horse	MAGV	<10	10	<10	<10	<10	<10	<10	<10	<10	<10	<10	<10	<10	<10
351	Horse	MAGV	<10	10	<10	<10	<10	<10	<10	<10	<10	<10	<10	<10	<10	<10
436	Horse	MAGV	<10	10	<10	<10	<10	<10	<10	<10	<10	<10	<10	<10	<10	<10
424	Horse	MAGV	<10	10	<10	<10	<10	<10	<10	<10	<10	<10	<10	<10	<10	<10
593	Horse	MAGV	<10	10	<10	<10	<10	<10	<10	<10	<10	<10	<10	<10	<10	<10
61	Sheep	MAGV	<10	10	<10	<10	<10	<10	<10	<10	<10	<10	<10	<10	<10	<10
1013	Horse	MAGV	<10	20	<10	<10	<10	<10	<10	<10	<10	<10	<10	<10	<10	<10
912	Horse	MAGV	<10	20	<10	<10	<10	<10	<10	<10	<10	<10	<10	<10	<10	<10
873	Horse	MAGV	<10	20	<10	<10	<10	<10	<10	<10	<10	<10	<10	<10	<10	<10
874	Horse	MAGV	<10	20	<10	<10	<10	<10	<10	<10	<10	<10	<10	<10	<10	<10
890	Horse	MAGV	<10	20	<10	<10	<10	<10	<10	<10	<10	<10	<10	<10	<10	<10
318	Horse	MAGV	<10	20	<10	<10	<10	<10	<10	<10	<10	<10	<10	<10	<10	<10
330	Horse	MAGV	<10	20	<10	<10	<10	<10	<10	<10	<10	<10	<10	<10	<10	<10
338	Horse	MAGV	<10	20	<10	<10	<10	<10	<10	<10	<10	<10	<10	<10	<10	<10
726	Horse	MAGV	<10	20	<10	<10	<10	<10	<10	<10	<10	<10	<10	<10	<10	<10
732	Donkey	MAGV	<10	20	<10	<10	<10	<10	<10	<10	<10	<10	<10	<10	<10	<10
766	Horse	MAGV	<10	20	<10	<10	<10	<10	<10	<10	<10	<10	<10	<10	<10	<10
378	Horse	MAGV	<10	20	<10	<10	<10	<10	<10	<10	<10	<10	<10	<10	<10	<10
346	Horse	MAGV	<10	20	<10	<10	<10	<10	<10	<10	<10	<10	<10	<10	<10	<10
363	Donkey	MAGV	<10	20	<10	<10	<10	<10	<10	<10	<10	<10	<10	<10	<10	<10
375	Horse	MAGV	<10	20	<10	<10	<10	<10	<10	<10	<10	<10	<10	<10	<10	<10
452	Horse	MAGV	<10	20	<10	<10	<10	<10	<10	<10	<10	<10	<10	<10	<10	<10
463	Horse	MAGV	<10	20	<10	<10	<10	<10	<10	<10	<10	<10	<10	<10	<10	<10
1024	Horse	MAGV	<10	20	<10	<10	<10	<10	<10	<10	<10	<10	<10	<10	<10	<10
394	Horse	MAGV	<10	20	<10	<10	<10	<10	<10	<10	<10	<10	<10	<10	<10	<10
399	Horse	MAGV	<10	20	<10	<10	<10	<10	<10	<10	<10	<10	<10	<10	<10	<10
413	Horse	MAGV	<10	20	<10	<10	<10	<10	<10	<10	<10	<10	<10	<10	<10	<10
418	Horse	MAGV	<10	20	<10	<10	<10	<10	<10	<10	<10	<10	<10	<10	<10	<10
425	Horse	MAGV	<10	20	<10	<10	<10	<10	<10	<10	<10	<10	<10	<10	<10	<10
524	Horse	MAGV	<10	20	<10	<10	<10	<10	<10	<10	<10	<10	<10	<10	<10	<10
619	Horse	MAGV	<10	20	<10	<10	<10	<10	<10	<10	<10	<10	<10	<10	<10	<10
640	Horse	MAGV	<10	20	<10	<10	<10	<10	<10	<10	<10	<10	<10	<10	<10	<10
1065	Male	MAGV	<10	20	<10	<10	<10	<10	<10	<10	<10	<10	<10	<10	<10	<10
1011	Horse	MAGV	<10	40	<10	<10	<10	<10	<10	<10	<10	<10	<10	<10	<10	<10
832	Horse	MAGV	<10	40	<10	<10	<10	<10	<10	<10	<10	<10	<10	<10	<10	<10
839	Horse	MAGV	<10	40	<10	<10	<10	<10	<10	<10	<10	<10	<10	<10	<10	<10
869	Horse	MAGV	<10	40	<10	<10	<10	<10	<10	<10	<10	<10	<10	<10	<10	<10
324	Horse	MAGV	<10	40	<10	<10	<10	<10	<10	<10	<10	<10	<10	<10	<10	<10
327	Horse	MAGV	<10	40	<10	<10	<10	<10	<10	<10	<10	<10	<10	<10	<10	<10
331	Horse	MAGV	<10	40	<10	<10	<10	<10	<10	<10	<10	<10	<10	<10	<10	<10
335	Horse	MAGV	<10	40	<10	<10	<10	<10	<10	<10	<10	<10	<10	<10	<10	<10
336	Horse	MAGV	<10	40	<10	<10	<10	<10	<10	<10	<10	<10	<10	<10	<10	<10
674	Horse	MAGV	<10	40	<10	<10	<10	<10	<10	<10	<10	<10	<10	<10	<10	<10
728	Horse	MAGV	<10	40	<10	<10	<10	<10	<10	<10	<10	<10	<10	<10	<10	<10
772	Horse	MAGV	<10	40	<10	<10	<10	<10	<10	<10	<10	<10	<10	<10	<10	<10
789	Horse	MAGV	<10	40	<10	<10	<10	<10	<10	<10	<10	<10	<10	<10	<10	<10
352	Horse	MAGV	<10	40	<10	<10	<10	<10	<10	<10	<10	<10	<10	<10	<10	<10
358	Horse	MAGV	<10	40	<10	<10	<10	<10	<10	<10	<10	<10	<10	<10	<10	<10
438	Horse	MAGV	<10	40	<10	<10	<10	<10	<10	<10	<10	<10	<10	<10	<10	<10
468	Horse	MAGV	<10	40	<10	<10	<10	<10	<10	<10	<10	<10	<10	<10	<10	<10
570	Horse	MAGV	<10	40	<10	<10	<10	<10	<10	<10	<10	<10	<10	<10	<10	<10
884	Horse	MAGV	<10	80	<10	<10	<10	<10	<10	<10	<10	<10	<10	<10	<10	<10
723	Horse	MAGV	<10	80	<10	<10	<10	<10	<10	<10	<10	<10	<10	<10	<10	<10
768	Horse	MAGV	<10	80	<10	<10	<10	<10	<10	<10	<10	<10	<10	<10	<10	<10
391	Horse	MAGV	<10	80	<10	<10	<10	<10	<10	<10	<10	<10	<10	<10	<10	<10
360	Horse	MAGV	<10	80	10	<10	<10	<10	<10	<10	<10	<10	<10	<10	<10	<10
667	Horse	MAGV	<10	80	<10	<10	<10	<10	<10	<10	<10	<10	<10	<10	<10	<10
795	Horse	MAGV	<10	160	<10	<10	<10	<10	<10	<10	<10	<10	<10	<10	<10	<10
1023	Horse	MAGV	<10	160	<10	<10	<10	<10	<10	<10	<10	<10	<10	<10	<10	<10
228	Sheep	MURV	<10	<10	<10	<10	40	<10	<10	<10	<10	<10	<10	<10	<10	<10
937	Horse	N	<10	<10	<10	<10	<10	<10	<10	<10	<10	<10	<10	<10	<10	<10
944	Horse	N	<10	<10	<10	<10	<10	<10	<10	<10	<10	<10	<10	<10	<10	<10
954	Horse	N	<10	<10	<10	<10	<10	<10	<10	<10	<10	<10	<10	<10	<10	<10
971	Horse	N	<10	<10	<10	<10	<10	<10	<10	<10	<10	<10	<10	<10	<10	<10
899	Horse	N	<10	<10	<10	<10	<10	<10	<10	<10	<10	<10	<10	<10	<10	<10
900	Horse	N	<10	<10	<10	<10	<10	<10	<10	<10	<10	<10	<10	<10	<10	<10
314	Horse	N	<10	<10	<10	<10	<10	<10	<10	<10	<10	<10	<10	<10	<10	<10
326	Horse	N	<10	<10	<10	<10	<10	<10	<10	<10	<10	<10	<10	<10	<10	<10
676	Horse	N	<10	<10	<10	<10	<10	<10	<10	<10	<10	<10	<10	<10	<10	<10
707	Horse	N	<10	<10	<10	<10	<10	<10	<10	<10	<10	<10	<10	<10	<10	<10
710	Horse	N	<10	<10	<10	<10	<10	<10	<10	<10	<10	<10	<10	<10	<10	<10
386	Horse	N	<10	<10	<10	<10	<10	<10	<10	<10	<10	<10	<10	<10	<10	<10
345	Horse	N	<10	<10	<10	<10	<10	<10	<10	<10	<10	<10	<10	<10	<10	<10
1031	Horse	N	<10	<10	<10	<10	<10	<10	<10	<10	<10	<10	<10	<10	<10	<10
397	Horse	N	<10	<10	<10	<10	<10	<10	<10	<10	<10	<10	<10	<10	<10	<10
546	Horse	N	<10	<10	<10	<10	<10	<10	<10	<10	<10	<10	<10	<10	<10	<10
601	Horse	N	<10	<10	<10	<10	<10	<10	<10	<10	<10	<10	<10	<10	<10	<10
499	Donkey	N	<10	<10	<10	<10	<10	<10	<10	<10	<10	<10	<10	<10	<10	<10
506	Donkey	N	<10	<10	<10	<10	<10	<10	<10	<10	<10	<10	<10	<10	<10	<10
22	Sheep	N	<10	<10	<10	<10	<10	<10	<10	<10	<10	<10	<10	<10	<10	<10
25	Sheep	N	<10	<10	<10	<10	<10	<10	<10	<10	<10	<10	<10	<10	<10	<10
27	Sheep	N	<10	<10	<10	<10	<10	<10	<10	<10	<10	<10	<10	<10	<10	<10
30	Sheep	N	<10	<10	<10	<10	<10	<10	<10	<10	<10	<10	<10	<10	<10	<10
32	Sheep	N	<10	<10	<10	<10	<10	<10	<10	<10	<10	<10	<10	<10	<10	<10
33	Sheep	N	<10	<10	<10	<10	<10	<10	<10	<10	<10	<10	<10	<10	<10	<10
35	Sheep	N	<10	<10	<10	<10	<10	<10	<10	<10	<10	<10	<10	<10	<10	<10
36	Sheep	N	<10	<10	<10	<10	<10	<10	<10	<10	<10	<10	<10	<10	<10	<10
40	Sheep	N	<10	<10	<10	<10	<10	<10	<10	<10	<10	<10	<10	<10	<10	<10
81	Sheep	N	<10	<10	<10	<10	<10	<10	<10	<10	<10	<10	<10	<10	<10	<10
82	Sheep	N	<10	<10	<10	<10	<10	<10	<10	<10	<10	<10	<10	<10	<10	<10
84	Sheep	N	<10	<10	<10	<10	<10	<10	<10	<10	<10	<10	<10	<10	<10	<10
85	Sheep	N	<10	<10	<10	<10	<10	<10	<10	<10	<10	<10	<10	<10	<10	<10
87	Sheep	N	<10	<10	<10	<10	<10	<10	<10	<10	<10	<10	<10	<10	<10	<10
88	Sheep	N	<10	<10	<10	<10	<10	<10	<10	<10	<10	<10	<10	<10	<10	<10
89	Sheep	N	<10	<10	<10	<10	<10	<10	<10	<10	<10	<10	<10	<10	<10	<10
90	Sheep	N	<10	<10	<10	<10	<10	<10	<10	<10	<10	<10	<10	<10	<10	<10
91	Sheep	N	<10	<10	<10	<10	<10	<10	<10	<10	<10	<10	<10	<10	<10	<10
92	Sheep	N	<10	<10	<10	<10	<10	<10	<10	<10	<10	<10	<10	<10	<10	<10
93	Sheep	N	<10	<10	<10	<10	<10	<10	<10	<10	<10	<10	<10	<10	<10	<10
94	Sheep	N	<10	<10	<10	<10	<10	<10	<10	<10	<10	<10	<10	<10	<10	<10
96	Sheep	N	<10	<10	<10	<10	<10	<10	<10	<10	<10	<10	<10	<10	<10	<10
98	Sheep	N	<10	<10	<10	<10	<10	<10	<10	<10	<10	<10	<10	<10	<10	<10
99	Sheep	N	<10	<10	<10	<10	<10	<10	<10	<10	<10	<10	<10	<10	<10	<10
101	Sheep	N	<10	<10	<10	<10	<10	<10	<10	<10	<10	<10	<10	<10	<10	<10
142	Sheep	N	<10	<10	<10	<10	<10	<10	<10	<10	<10	<10	<10	<10	<10	<10
144	Sheep	N	<10	<10	<10	<10	<10	<10	<10	<10	<10	<10	<10	<10	<10	<10
145	Sheep	N	<10	<10	<10	<10	<10	<10	<10	<10	<10	<10	<10	<10	<10	<10
146	Sheep	N	<10	<10	<10	<10	<10	<10	<10	<10	<10	<10	<10	<10	<10	<10
147	Sheep	N	<10	<10	<10	<10	<10	<10	<10	<10	<10	<10	<10	<10	<10	<10
148	Sheep	N	<10	<10	<10	<10	<10	<10	<10	<10	<10	<10	<10	<10	<10	<10
149	Sheep	N	<10	<10	<10	<10	<10	<10	<10	<10	<10	<10	<10	<10	<10	<10
150	Sheep	N	<10	<10	<10	<10	<10	<10	<10	<10	<10	<10	<10	<10	<10	<10
151	Sheep	N	<10	<10	<10	<10	<10	<10	<10	<10	<10	<10	<10	<10	<10	<10
153	Sheep	N	<10	<10	<10	<10	<10	<10	<10	<10	<10	<10	<10	<10	<10	<10
156	Sheep	N	<10	<10	<10	<10	<10	<10	<10	<10	<10	<10	<10	<10	<10	<10
157	Sheep	N	<10	<10	<10	<10	<10	<10	<10	<10	<10	<10	<10	<10	<10	<10
159	Sheep	N	<10	<10	<10	<10	<10	<10	<10	<10	<10	<10	<10	<10	<10	<10
160	Sheep	N	<10	<10	<10	<10	<10	<10	<10	<10	<10	<10	<10	<10	<10	<10
161	Sheep	N	<10	<10	<10	<10	<10	<10	<10	<10	<10	<10	<10	<10	<10	<10
162	Sheep	N	<10	<10	<10	<10	<10	<10	<10	<10	<10	<10	<10	<10	<10	<10
169	Sheep	N	<10	<10	<10	<10	<10	<10	<10	<10	<10	<10	<10	<10	<10	<10
171	Sheep	N	<10	<10	<10	<10	<10	<10	<10	<10	<10	<10	<10	<10	<10	<10
172	Sheep	N	<10	<10	<10	<10	<10	<10	<10	<10	<10	<10	<10	<10	<10	<10
173	Sheep	N	<10	<10	<10	<10	<10	<10	<10	<10	<10	<10	<10	<10	<10	<10
175	Sheep	N	<10	<10	<10	<10	<10	<10	<10	<10	<10	<10	<10	<10	<10	<10
176	Sheep	N	<10	<10	<10	<10	<10	<10	<10	<10	<10	<10	<10	<10	<10	<10
177	Sheep	N	<10	<10	<10	<10	<10	<10	<10	<10	<10	<10	<10	<10	<10	<10
179	Sheep	N	<10	<10	<10	<10	<10	<10	<10	<10	<10	<10	<10	<10	<10	<10
102	Sheep	N	<10	<10	<10	<10	<10	<10	<10	<10	<10	<10	<10	<10	<10	<10
108	Sheep	N	<10	<10	<10	<10	<10	<10	<10	<10	<10	<10	<10	<10	<10	<10
110	Sheep	N	<10	<10	<10	<10	<10	<10	<10	<10	<10	<10	<10	<10	<10	<10
112	Sheep	N	<10	<10	<10	<10	<10	<10	<10	<10	<10	<10	<10	<10	<10	<10
114	Sheep	N	<10	<10	<10	<10	<10	<10	<10	<10	<10	<10	<10	<10	<10	<10
65	Sheep	N	<10	<10	<10	<10	<10	<10	<10	<10	<10	<10	<10	<10	<10	<10
69	Sheep	N	<10	<10	<10	<10	<10	<10	<10	<10	<10	<10	<10	<10	<10	<10
74	Sheep	N	<10	<10	<10	<10	<10	<10	<10	<10	<10	<10	<10	<10	<10	<10
75	Sheep	N	<10	<10	<10	<10	<10	<10	<10	<10	<10	<10	<10	<10	<10	<10
42	Sheep	N	<10	<10	<10	<10	<10	<10	<10	<10	<10	<10	<10	<10	<10	<10
43	Sheep	N	<10	<10	<10	<10	<10	<10	<10	<10	<10	<10	<10	<10	<10	<10
45	Sheep	N	<10	<10	<10	<10	<10	<10	<10	<10	<10	<10	<10	<10	<10	<10
48	Sheep	N	<10	<10	<10	<10	<10	<10	<10	<10	<10	<10	<10	<10	<10	<10
50	Sheep	N	<10	<10	<10	<10	<10	<10	<10	<10	<10	<10	<10	<10	<10	<10
56	Sheep	N	<10	<10	<10	<10	<10	<10	<10	<10	<10	<10	<10	<10	<10	<10
57	Sheep	N	<10	<10	<10	<10	<10	<10	<10	<10	<10	<10	<10	<10	<10	<10
58	Sheep	N	<10	<10	<10	<10	<10	<10	<10	<10	<10	<10	<10	<10	<10	<10
123	Sheep	N	<10	<10	<10	<10	<10	<10	<10	<10	<10	<10	<10	<10	<10	<10
124	Sheep	N	<10	<10	<10	<10	<10	<10	<10	<10	<10	<10	<10	<10	<10	<10
126	Sheep	N	<10	<10	<10	<10	<10	<10	<10	<10	<10	<10	<10	<10	<10	<10
127	Sheep	N	<10	<10	<10	<10	<10	<10	<10	<10	<10	<10	<10	<10	<10	<10
128	Sheep	N	<10	<10	<10	<10	<10	<10	<10	<10	<10	<10	<10	<10	<10	<10
130	Sheep	N	<10	<10	<10	<10	<10	<10	<10	<10	<10	<10	<10	<10	<10	<10
131	Sheep	N	<10	<10	<10	<10	<10	<10	<10	<10	<10	<10	<10	<10	<10	<10
134	Sheep	N	<10	<10	<10	<10	<10	<10	<10	<10	<10	<10	<10	<10	<10	<10
139	Sheep	N	<10	<10	<10	<10	<10	<10	<10	<10	<10	<10	<10	<10	<10	<10
181	Sheep	N	<10	<10	<10	<10	<10	<10	<10	<10	<10	<10	<10	<10	<10	<10
182	Sheep	N	<10	<10	<10	<10	<10	<10	<10	<10	<10	<10	<10	<10	<10	<10
184	Sheep	N	<10	<10	<10	<10	<10	<10	<10	<10	<10	<10	<10	<10	<10	<10
186	Sheep	N	<10	<10	<10	<10	<10	<10	<10	<10	<10	<10	<10	<10	<10	<10
187	Sheep	N	<10	<10	<10	<10	<10	<10	<10	<10	<10	<10	<10	<10	<10	<10
188	Sheep	N	<10	<10	<10	<10	<10	<10	<10	<10	<10	<10	<10	<10	<10	<10
189	Sheep	N	<10	<10	<10	<10	<10	<10	<10	<10	<10	<10	<10	<10	<10	<10
190	Sheep	N	<10	<10	<10	<10	<10	<10	<10	<10	<10	<10	<10	<10	<10	<10
191	Sheep	N	<10	<10	<10	<10	<10	<10	<10	<10	<10	<10	<10	<10	<10	<10
192	Sheep	N	<10	<10	<10	<10	<10	<10	<10	<10	<10	<10	<10	<10	<10	<10
193	Sheep	N	<10	<10	<10	<10	<10	<10	<10	<10	<10	<10	<10	<10	<10	<10
194	Sheep	N	<10	<10	<10	<10	<10	<10	<10	<10	<10	<10	<10	<10	<10	<10
196	Sheep	N	<10	<10	<10	<10	<10	<10	<10	<10	<10	<10	<10	<10	<10	<10
197	Sheep	N	<10	<10	<10	<10	<10	<10	<10	<10	<10	<10	<10	<10	<10	<10
198	Sheep	N	<10	<10	<10	<10	<10	<10	<10	<10	<10	<10	<10	<10	<10	<10
199	Sheep	N	<10	<10	<10	<10	<10	<10	<10	<10	<10	<10	<10	<10	<10	<10
200	Sheep	N	<10	<10	<10	<10	<10	<10	<10	<10	<10	<10	<10	<10	<10	<10
201	Sheep	N	<10	<10	<10	<10	<10	<10	<10	<10	<10	<10	<10	<10	<10	<10
202	Sheep	N	<10	<10	<10	<10	<10	<10	<10	<10	<10	<10	<10	<10	<10	<10
204	Sheep	N	<10	<10	<10	<10	<10	<10	<10	<10	<10	<10	<10	<10	<10	<10
205	Sheep	N	<10	<10	<10	<10	<10	<10	<10	<10	<10	<10	<10	<10	<10	<10
206	Sheep	N	<10	<10	<10	<10	<10	<10	<10	<10	<10	<10	<10	<10	<10	<10
207	Sheep	N	<10	<10	<10	<10	<10	<10	<10	<10	<10	<10	<10	<10	<10	<10
208	Sheep	N	<10	<10	<10	<10	<10	<10	<10	<10	<10	<10	<10	<10	<10	<10
211	Sheep	N	<10	<10	<10	<10	<10	<10	<10	<10	<10	<10	<10	<10	<10	<10
212	Sheep	N	<10	<10	<10	<10	<10	<10	<10	<10	<10	<10	<10	<10	<10	<10
214	Sheep	N	<10	<10	<10	<10	<10	<10	<10	<10	<10	<10	<10	<10	<10	<10
215	Sheep	N	<10	<10	<10	<10	<10	<10	<10	<10	<10	<10	<10	<10	<10	<10
216	Sheep	N	<10	<10	<10	<10	<10	<10	<10	<10	<10	<10	<10	<10	<10	<10
217	Sheep	N	<10	<10	<10	<10	<10	<10	<10	<10	<10	<10	<10	<10	<10	<10
218	Sheep	N	<10	<10	<10	<10	<10	<10	<10	<10	<10	<10	<10	<10	<10	<10
220	Sheep	N	<10	<10	<10	<10	<10	<10	<10	<10	<10	<10	<10	<10	<10	<10
221	Sheep	N	<10	<10	<10	<10	<10	<10	<10	<10	<10	<10	<10	<10	<10	<10
222	Sheep	N	<10	<10	<10	<10	<10	<10	<10	<10	<10	<10	<10	<10	<10	<10
226	Sheep	N	<10	<10	<10	<10	<10	<10	<10	<10	<10	<10	<10	<10	<10	<10
227	Sheep	N	<10	<10	<10	<10	<10	<10	<10	<10	<10	<10	<10	<10	<10	<10
230	Sheep	N	<10	<10	<10	<10	<10	<10	<10	<10	<10	<10	<10	<10	<10	<10
232	Sheep	N	<10	<10	<10	<10	<10	<10	<10	<10	<10	<10	<10	<10	<10	<10
233	Sheep	N	<10	<10	<10	<10	<10	<10	<10	<10	<10	<10	<10	<10	<10	<10
234	Sheep	N	<10	<10	<10	<10	<10	<10	<10	<10	<10	<10	<10	<10	<10	<10
7	Caiman	N	<10	<10	<10	<10	<10	<10	<10	<10	<10	<10	<10	<10	<10	<10
26	Caiman	N	<10	<10	<10	<10	<10	<10	<10	<10	<10	<10	<10	<10	<10	<10
29	Caiman	N	<10	<10	<10	<10	<10	<10	<10	<10	<10	<10	<10	<10	<10	<10
31	Caiman	N	<10	<10	<10	<10	<10	<10	<10	<10	<10	<10	<10	<10	<10	<10
37	Caiman	N	<10	<10	<10	<10	<10	<10	<10	<10	<10	<10	<10	<10	<10	<10
38	Caiman	N	<10	<10	<10	<10	<10	<10	<10	<10	<10	<10	<10	<10	<10	<10
39	Caiman	N	<10	<10	<10	<10	<10	<10	<10	<10	<10	<10	<10	<10	<10	<10
46	Caiman	N	<10	<10	<10	<10	<10	<10	<10	<10	<10	<10	<10	<10	<10	<10
47	Caiman	N	<10	<10	<10	<10	<10	<10	<10	<10	<10	<10	<10	<10	<10	<10
48	Caiman	N	<10	<10	<10	<10	<10	<10	<10	<10	<10	<10	<10	<10	<10	<10
49	Caiman	N	<10	<10	<10	<10	<10	<10	<10	<10	<10	<10	<10	<10	<10	<10
50	Caiman	N	<10	<10	<10	<10	<10	<10	<10	<10	<10	<10	<10	<10	<10	<10
51	Caiman	N	<10	<10	<10	<10	<10	<10	<10	<10	<10	<10	<10	<10	<10	<10
52	Caiman	N	<10	<10	<10	<10	<10	<10	<10	<10	<10	<10	<10	<10	<10	<10
53	Caiman	N	<10	<10	<10	<10	<10	<10	<10	<10	<10	<10	<10	<10	<10	<10
54	Caiman	N	<10	<10	<10	<10	<10	<10	<10	<10	<10	<10	<10	<10	<10	<10
55	Caiman	N	<10	<10	<10	<10	<10	<10	<10	<10	<10	<10	<10	<10	<10	<10
56	Caiman	N	<10	<10	<10	<10	<10	<10	<10	<10	<10	<10	<10	<10	<10	<10
57	Caiman	N	<10	<10	<10	<10	<10	<10	<10	<10	<10	<10	<10	<10	<10	<10
58	Caiman	N	<10	<10	<10	<10	<10	<10	<10	<10	<10	<10	<10	<10	<10	<10
60	Caiman	N	<10	<10	<10	<10	<10	<10	<10	<10	<10	<10	<10	<10	<10	<10
61	Caiman	N	<10	<10	<10	<10	<10	<10	<10	<10	<10	<10	<10	<10	<10	<10
62	Caiman	N	<10	<10	<10	<10	<10	<10	<10	<10	<10	<10	<10	<10	<10	<10
63	Caiman	N	<10	<10	<10	<10	<10	<10	<10	<10	<10	<10	<10	<10	<10	<10
65	Caiman	N	<10	<10	<10	<10	<10	<10	<10	<10	<10	<10	<10	<10	<10	<10
66	Caiman	N	<10	<10	<10	<10	<10	<10	<10	<10	<10	<10	<10	<10	<10	<10
67	Caiman	N	<10	<10	<10	<10	<10	<10	<10	<10	<10	<10	<10	<10	<10	<10
68	Caiman	N	<10	<10	<10	<10	<10	<10	<10	<10	<10	<10	<10	<10	<10	<10
69	Caiman	N	<10	<10	<10	<10	<10	<10	<10	<10	<10	<10	<10	<10	<10	<10
71	Caiman	N	<10	<10	<10	<10	<10	<10	<10	<10	<10	<10	<10	<10	<10	<10
72	Caiman	N	<10	<10	<10	<10	<10	<10	<10	<10	<10	<10	<10	<10	<10	<10
73	Caiman	N	<10	<10	<10	<10	<10	<10	<10	<10	<10	<10	<10	<10	<10	<10
74	Caiman	N	<10	<10	<10	<10	<10	<10	<10	<10	<10	<10	<10	<10	<10	<10
75	Caiman	N	<10	<10	<10	<10	<10	<10	<10	<10	<10	<10	<10	<10	<10	<10
76	Caiman	N	<10	<10	<10	<10	<10	<10	<10	<10	<10	<10	<10	<10	<10	<10
77	Caiman	N	<10	<10	<10	<10	<10	<10	<10	<10	<10	<10	<10	<10	<10	<10
78	Caiman	N	<10	<10	<10	<10	<10	<10	<10	<10	<10	<10	<10	<10	<10	<10
80	Caiman	N	<10	<10	<10	<10	<10	<10	<10	<10	<10	<10	<10	<10	<10	<10
82	Caiman	N	<10	<10	<10	<10	<10	<10	<10	<10	<10	<10	<10	<10	<10	<10
83	Caiman	N	<10	<10	<10	<10	<10	<10	<10	<10	<10	<10	<10	<10	<10	<10
84	Caiman	N	<10	<10	<10	<10	<10	<10	<10	<10	<10	<10	<10	<10	<10	<10
85	Caiman	N	<10	<10	<10	<10	<10	<10	<10	<10	<10	<10	<10	<10	<10	<10
86	Caiman	N	<10	<10	<10	<10	<10	<10	<10	<10	<10	<10	<10	<10	<10	<10
87	Caiman	N	<10	<10	<10	<10	<10	<10	<10	<10	<10	<10	<10	<10	<10	<10
88	Caiman	N	<10	<10	<10	<10	<10	<10	<10	<10	<10	<10	<10	<10	<10	<10
89	Caiman	N	<10	<10	<10	<10	<10	<10	<10	<10	<10	<10	<10	<10	<10	<10
90	Caiman	N	<10	<10	<10	<10	<10	<10	<10	<10	<10	<10	<10	<10	<10	<10
91	Caiman	N	<10	<10	<10	<10	<10	<10	<10	<10	<10	<10	<10	<10	<10	<10
92	Caiman	N	<10	<10	<10	<10	<10	<10	<10	<10	<10	<10	<10	<10	<10	<10
93	Caiman	N	<10	<10	<10	<10	<10	<10	<10	<10	<10	<10	<10	<10	<10	<10
94	Caiman	N	<10	<10	<10	<10	<10	<10	<10	<10	<10	<10	<10	<10	<10	<10
95	Caiman	N	<10	<10	<10	<10	<10	<10	<10	<10	<10	<10	<10	<10	<10	<10
96	Caiman	N	<10	<10	<10	<10	<10	<10	<10	<10	<10	<10	<10	<10	<10	<10
97	Caiman	N	<10	<10	<10	<10	<10	<10	<10	<10	<10	<10	<10	<10	<10	<10
98	Caiman	N	<10	<10	<10	<10	<10	<10	<10	<10	<10	<10	<10	<10	<10	<10
99	Caiman	N	<10	<10	<10	<10	<10	<10	<10	<10	<10	<10	<10	<10	<10	<10
100	Caiman	N	<10	<10	<10	<10	<10	<10	<10	<10	<10	<10	<10	<10	<10	<10
101	Caiman	N	<10	<10	<10	<10	<10	<10	<10	<10	<10	<10	<10	<10	<10	<10
105	Caiman	N	<10	<10	<10	<10	<10	<10	<10	<10	<10	<10	<10	<10	<10	<10
106	Caiman	N	<10	<10	<10	<10	<10	<10	<10	<10	<10	<10	<10	<10	<10	<10
107	Caiman	N	<10	<10	<10	<10	<10	<10	<10	<10	<10	<10	<10	<10	<10	<10
109	Caiman	N	<10	<10	<10	<10	<10	<10	<10	<10	<10	<10	<10	<10	<10	<10
110	Caiman	N	<10	<10	<10	<10	<10	<10	<10	<10	<10	<10	<10	<10	<10	<10
64	Caiman	NEPUV	<10	<10	<10	<10	<10	<10	<10	<10	<10	<10	<10	<10	10	<10
81	Caiman	NEPUV	<10	<10	<10	<10	<10	<10	<10	<10	<10	<10	<10	<10	10	<10
203	Sheep	ORIV	<10	<10	<10	<10	<10	<10	<10	10	<10	<10	<10	<10	<10	<10
106	Sheep	OROV	10	<10	<10	<10	<10	<10	<10	<10	<10	<10	<10	<10	<10	<10
372	Horse	XINV	<10	<10	≥10	<10	<10	<10	<10	<10	<10	<10	<10	<10	<10	<10
469	Horse	XINV	<10	<10	≥10	<10	<10	<10	<10	<10	<10	<10	<10	<10	<10	<10
24	Sheep	XINV	<10	<10	10	<10	<10	<10	<10	<10	<10	<10	<10	<10	<10	<10
26	Sheep	XINV	<10	<10	10	<10	<10	<10	<10	<10	<10	<10	<10	<10	<10	<10
34	Sheep	XINV	<10	<10	10	<10	<10	<10	<10	<10	<10	<10	<10	<10	<10	<10
39	Sheep	XINV	<10	<10	10	<10	<10	<10	<10	<10	<10	<10	<10	<10	<10	<10
86	Sheep	XINV	<10	<10	10	<10	<10	<10	<10	<10	<10	<10	<10	<10	<10	<10
165	Sheep	XINV	<10	<10	10	<10	<10	<10	<10	<10	<10	<10	<10	<10	<10	<10
174	Sheep	XINV	<10	<10	10	<10	<10	<10	<10	<10	<10	<10	<10	<10	<10	<10
63	Sheep	XINV	<10	<10	10	<10	<10	<10	<10	<10	<10	<10	<10	<10	<10	<10
72	Sheep	XINV	<10	<10	10	<10	<10	<10	<10	<10	<10	<10	<10	<10	<10	<10
80	Sheep	XINV	<10	<10	10	<10	<10	<10	<10	<10	<10	<10	<10	<10	<10	<10
129	Sheep	XINV	<10	<10	10	<10	<10	<10	<10	<10	<10	<10	<10	<10	<10	<10
183	Sheep	XINV	<10	<10	10	<10	<10	<10	<10	<10	<10	<10	<10	<10	<10	<10
209	Sheep	XINV	<10	<10	10	<10	<10	<10	<10	<10	<10	<10	<10	<10	<10	<10
4	Sheep	XINV	<10	<10	10	<10	<10	<10	<10	<10	<10	<10	<10	<10	<10	<10
																	H - Heterotypic reaction
																	N - Seronegative
																	XINV - Xingu virus
																	OROV - Oropouche virus
																	ORIV - Oriboca virus
																	MURV - Murutucu virus
																	MAGV - Maguari virus
																	GROV - Guaroa virus
																	APEUV - Apeu virus
																	NEPUV - Nepuyo virus
